# Supplementary material for: Team-based primary health care for non-communicable diseases: complexities in South India
Source: Health Policy Plan. 2020 Nov 6;35(Suppl 2):ii22–34. doi: 10.1093/heapol/czaa121 (PMC7646724; doi:10.1093/heapol/czaa121)
Supplement: czaa121_Supplementary_Data [file czaa121_supplementary_data.zip]

Archive with 3 entries (2 files):
- czaa121-suppl_data/
- czaa121-suppl_data/Annex1_ final.docx
- czaa121-suppl_data/Annex2_final.docx
